# Supplementary material for: Whole Genome Analysis in Consanguineous Families Reveals New Loci for Speech Sound Disorder (SSD)
Source: Genes (Basel). 2024 Aug 13;15(8):1069. doi: 10.3390/genes15081069 (PMC11354014; doi:10.3390/genes15081069)
Supplement: Supplementary file 1 [file genes-15-01069-s001.zip]

Archive with 1 entries (1 files):
- genes-3140582-supplementary.pdf
